# Supplementary material for: SH2B3 inactivation through CN-LOH 12q is uniquely associated with B-cell precursor ALL with iAMP21 or other chromosome 21 gain
Source: Leukemia. 2019 Feb 28;33(8):1881–94. doi: 10.1038/s41375-019-0412-1 (PMC6756024; doi:10.1038/s41375-019-0412-1)
Supplement: Supplementary file 2 — supplementary table 1a [file 41375_2019_412_MOESM2_ESM.xlsx]

## Sheet: Sheet1
Supplementary Table 1a. Cases of B-ALL with over-representation of chromosome 21 screened by SNP-6.0 array for CN-LOH
ID this study	Unique ID	Published studies IDref	Disease stage	Sub-type	Sex	Age (years)
1	2734		Diag	B-other (IGH-CEBPD)	M	5
2	2835		Diag	B-other	F	13
3	2904	45110, 611, **4	Diag	iAMP21	F	15
4	3189		Diag	t(12;21)	F	1
5	3382	45310, 1011,**4	Diag	iAMP21	M	11
6	3428		Diag	t(12;21)	M	9
7	3472		Diag	t(12;21)	F	2
8	3540		Diag	B-other	F	13
9	3684		Diag	t(12;21)	F	1
10	3743	45610, 1911,**4	Diag	iAMP21	F	7
11	4281		Diag	t(12;21)	M	4
12	4676		Diag	B-other	M	7
13	4744		Diag	B-other (SSBP2-CSF1R)	F	4
14	4969		Diag	t(12;21)	M	6
15	5047		Diag	B-other (PAX5 amp)	F	11
16	5599		Diag	HeH	F	5
17	5632		Diag	B-other (IGH-CEBPB)	F	13
18	5674	47710, 2011, **4	Diag	iAMP21 (P2RY8-CRLF2)	M	6
19	5898	48110, 911, **23, **4	Diag	iAMP21	M	5
20	6783	48610, 1711, **23, **4	Diag	iAMP21	M	3
21	7143		Diag	HeH	F	11
22	8743	50510, 1211, **4	Diag	iAMP21	F	8
23	9525		Diag	B-other	M	4
24	9534		Diag	B-other (P2RY8-CRLF2)	M	2
25	9864	51210, 722, 1811, **4	Diag	iAMP21	M	10
26	10061		Diag	B-other	M	4
27	10396		Diag	B-other	F	9
28	10442		Diag	B-other (PAX5 amp)	M	12
29	10817		Diag	B-other	F	3
30	10868		Diag	B-other	F	2
31	10924		Diag	B-other	M	2
32	11053		Diag	B-other	F	16
33	11200		Diag	B-other (P2RY8-CRLF2)	F	6
34	11403		Diag	B-other (P2RY8-CRLF2)	F	3
35	11538		Diag	B-other (P2RY8-CRLF2)	M	8
36	11543		Diag	B-other (P2RY8-CRLF2)	M	4
37	11564	42110, 311,**4	Diag	iAMP21	F	9
38	11706	42210, **4	Diag	iAMP21	M	5
39	11739		Diag	B-other (IGH-CEBPB)	F	14
40	11774		Diag	B-other	M	4
41	12085	42410, 1311, **4	Diag	iAMP21	M	9
42	12356		Diag	B-other	M	5
43	12373		Diag	B-other	M	4
44	12731		Diag	iAMP21	M	13
45	19578	42510, 222, **4	Diag	iAMP21	M	11
46	19599		Diag	B-other (IGH-CRLF2)	F	18
47	19734		Diag	B-other (IGH@)	M	12
48	19794		Diag	B-other (IGH@)	F	17
49	20033		Diag	B-other (IGH-CRLF2)	F	3
50	20638		Diag	B-other (P2RY8-CRLF2)	F	4
51	20724	42910, 1611, **4	Diag	iAMP21	M	3
52	20764		Diag	B-other	M	7
53	21324		Diag	B-other	M	7
54	21487		Diag	B-other	F	2
55	21567	43010, 322, 1411, **4	Diag	iAMP21	F	8
56	21689		Diag	B-other	M	9
57	21795	922	Diag	B-other	F	8
58	21820		Diag	t(12;21)	M	2
59	21918		Diag	HeH	M	5
60	22007	43110, 811, **4	Diag	iAMP21	M	11
61	22129	43210, 411, **4	Diag	iAMP21	F	8
62	22322	43310, 1511, **4	Diag	iAMP21	F	8
63	22340	43410, 1111, **4	Diag	iAMP21	F	10
64	22570		Diag	B-other (IGH-CRLF2)	F	18
65	22585		Diag	other	M	3
66	22651		Diag	B-other (IGH@)	F	22
67	22716		Diag	HeH	M	2
68	23110		Diag	HeH	M	2
69	23229	43710, 122, 111	Diag	iAMP21	F	10
70	23234		Diag	IGH@	F	N/A
71	23299	43810, 4311	Diag	iAMP21	M	10
72	23317*	43910, 422	Rel	iAMP21	F	17
73	23383		Diag	other	M	7
74	23670	44010	Diag	iAMP21	F	13
75	23888	44310, 4411	Diag	iAMP21	F	7
76	23982	44410, 1022, 2111	Diag	iAMP21	F	8
77	24207	44610, 511	Diag	iAMP21	F	11
78	24259	44710, 522, 711	Diag	iAMP21	F	13
79	24390		Diag	B-other (P2RY8-CRLF2)	M	3
80	24655	19510, 2611	Diag	iAMP21	F	5
81	25189		Diag	iAMP21	M	3
82	25190		Diag	iAMP21	F	N/A
83	25242		Diag	iAMP21	M	7
84	25316		Diag	iAMP21	M	7
85	25452	52110, 2111	Diag	iAMP21	M	26
86	25453	52210, 2411	Diag	iAMP21	M	13
87	25454	52310, 2411	Diag	iAMP21	M	18
88	25455	52410, 2511	Diag	iAMP21	F	17
89	25545		Diag	other	F	9
90	25619		Diag	iAMP21	M	11
91	25634		Diag	iAMP21	M	5
92	25878		Diag	iAMP21	M	N/A
93	25929		Diag	iAMP21	F	19
94	26065		Diag	iAMP21	F	10
95	27109		Diag	iAMP21	F	6
96	27110		Diag	iAMP21	M	13
97	27111		Diag	iAMP21	F	7
98	27294		Diag	iAMP21	M	6
99	27336		Diag	iAMP21	F	10
HeH (High Hyperdiploidy).
*PDX from relapsed sample.
**the UKCCG unique IDs, as shown in column 2, were used to identify patients in these studies.
References are as supplied in the main text.
