# Supplementary material for: SH2B3 inactivation through CN-LOH 12q is uniquely associated with B-cell precursor ALL with iAMP21 or other chromosome 21 gain
Source: Leukemia. 2019 Feb 28;33(8):1881–94. doi: 10.1038/s41375-019-0412-1 (PMC6756024; doi:10.1038/s41375-019-0412-1)
Supplement: Supplementary file 3 — supplementary Table 1b [file 41375_2019_412_MOESM3_ESM.xlsx]

## Sheet: Sheet1
Supplementary Table 1b. Cases of B-ALL with over-reperesentation of chromosome 21; Techniques used to define chromosome 21 copy number status, positions, types and sizes of CN-LOH identified.
ID	Chromosome 21 CN-status (techniques used)	CN-LOH
		chromo	Start	End	position	size (Mb)
1	+21c (Cyto/SNP6.0)	7	92000000	qtel (159000000)	terminal	67
2	+21 (Cyto/SNP6.0)
3	iAMP21 (Cyto/FISH/SNP6.0)
4	+21 (SNP6.0)
5	iAMP21 (Cyto/FISH/SNP6.0)	8	83000000	89800000	int	6.8
		12	54500000	qtel (133275000)	terminal	78.8
6	+21c (Cyto/FISh/SNP6.0)
7	+21c (Cyto/FISh/SNP6.0)	6	26000000	33000000	int	7
8	+21 (Cyto/SNP6.0)	6	84500000	88500000	int	4
8b		6	84500000	88500000	int	4
9	+21c (Cyto/SNP6.0)
10	iAMP21 (Cyto/FISH/SNP6.0)
11	OSA21 (SNP6.0)
12	OSA21 [i(21)(q1.0)x2] (Cyto / FISH / SNP6.0)	4	ptel (0)	25000000	terminal	25
		12	62600000	qtel (133275000)	terminal	70.7
13	+21 (Cyto/SNP6.0)	19	20000000	23000000	int	3
14	OSA21 (SNP6.0)
15	iAMP21 (SNP6.0)
16	+21,+21 (Cyto/SNP6.0)	9	ptel (0)	qtel	WC
17	+21 (Cyto/SNP6.0)
18	iAMP21 (Cyto/SNP6.0)
19	iAMP21 (Cyto/FISH/SNP6.0)
20	iAMP21 (Cyto/FISH/SNP6.0)
21	+21 (Cyto / SNP6.0)
22	iAMP21 (Cyto/FISH/SNP6.0)	6	95100000	98200000	int	3.1
23	+21,+21 (Cyto/FISH/SNP6.0)	1	ptel (0)	qtel	WC
		10	ptel (0)	qtel	WC
24	+21c (Cyto/SNP6.0)	9	0	38260000	terminal	38.3
25	iAMP21 (Cyto/FISH/SNP6.0)	12	62700000	qtel (133275000)	terminal	70.6
26	+21 (Cyto/FISH/SNP6.0)
27	+21 (Cyto/SNP6.0)
28	OSA21 (FISH/SNP6.0)	7	ptel (0)	57000000	terminal	57
		12	49500000	qter (133275000)	terminal	83.8
29	+21 (Cyto/SNP6.0)
30	+21 (Cyto/SNP6.0)
31	+21c (Cyto/SNP6.0)
32	OSA21 (FISH/SNP6.0)
33	OSA21 [idic(21)] (Cyto/SNP6.0)
34	+21 (SNP6.0)
35	+21c (Cyto/SNP6.0)
36	+21 (Cyto/SNP6.0)
37	iAMP21 (FISH/SNP6.0)
38	iAMP21 (FISH/SNP6.0)
39	+21 (SNP6.0)
40	+21c (Cyto/SNP6.0)
41	iAMP21 (Cyto/FISH/SNP6.0)	1	82000000	90000000	int	8
		2	62500000	68000000	int	5.5
		6	157800000	167200000	int	9.4
		9	71000000	90000000	int	19
		11	47200000	57200000	int	10
		13	22000000	30600000	int	8.6
		17	38500000	55000000	int	16.5
		18	62000000	66400000	int	4.4
		19	57000000	qtel (58617000)	terminal	1.6
41b		1	82000000	90000000	int	8
		2	62500000	68000000	int	5.5
		6	157800000	167200000	int	9.4
		9	71000000	90000000	int	19
		11	47200000	57200000	int	10
		13	22000000	30600000	int	8.6
		17	38500000	55000000	int	16.5
		18	62000000	66400000	int	4.4
		19	57000000	qtel	terminal	1.6
42	OSA21 [i(21)(q10)] (Cyto/SNP6.0)
43	+21,+21 (SNP6.0)	9	ptel (0)	38000000	terminal
44	iAMP21 (FISH/SNP6.0)	12	36000000	qtel (133275000)	terminal	97.3
45	iAMP21 (Cyto/FISH/SNP6.0)	12	58000000	qtel (133275000)	terminal	75.3
46	+21c (Cyto/SNP6.0)	10	79000000	94000000	int	15
46b		10	79000000	94000000	int	15
47	+21c (Cyto/SNP6.0)
48	+21c (Cyto/SNP6.0)
49	+21c (Cyto/SNP6.0)	9	0	36500000	terminal	36.5
50	+21c (Cyto/SNP6.0)
51	iAMP21 (FISH/SNP6.0)
52	OSA21 [i(21)(q10)x2] (Cyto/SNP6.0)	9	28800000	31000000		3.2
53	+21 (Cyto/FISH/SNP6.0)
54	+21 (Cyto/FISH/SNP6.0)
55	iAMP21 (FISH/SNP6.0)
56	OSA21 [+der(21)](Cyto/SNP6.0)
57	iAMP21 (SNP6.0)
58	+21c (Cyto/SNP6.0)
59	+21 (Cyto/SNP6.0)	2	224000000	233500000	int	9.5
		4	128600000	152800000	int	24.2
59b		2	224000000	233500000	int	9.5
		4	128600000	152800000	int	24.2
60	iAMP21 (Cyto/FISH/SNP6.0)
61	iAMP21 (Cyto/FISH/SNP6.0)
62	iAMP21 (Cyto/FISH/SNP6.0)
63	iAMP21 (Cyto/FISH/SNP6.0)	2	160000000	169500000	int	9.5
		X	129000000	137000000	int	8
63b		2	160000000	169500000	int	9.5
		X	129000000	137000000	int	8
64	+21c (Cyto/FISH/SNP6.0)
65	OSA21 (+iso(21)) (Cyto/ SNP6.0)
66	+21 (FISH/SNP6.0)
67	+21,+21 (SNP6.0)	22	0	qtel	WC
68	+21,+21(Cyto/SNP6.0)
69	iAMP21 (Cyto/FISH/SNP6.0)
70	+21c (Cyto/SNP6.0)
71	iAMP21 (Cyto/FISH/SNP6.0)	6	p tel (0)	28500000	terminal	28.5
72	iAMP21 (Cyto/FISH/SNP6.0)
73	iAMP21 (SNP6.0)
74	iAMP21 (SNP6.0)
75	iAMP21 (Cyto/FISH/SNP6.0)
76	iAMP21 (Cyto/FISH/SNP6.0)
77	iAMP21 (Cyto/FISH/SNP6.0)	18	66200000	73200000	int	7
		20	31900000	36200000	int	4.3
77b		18	66200000	73200000	int	7
		20	31900000	36200000	int	4.3
78	iAMP21 (Cyto/FISH/SNP6.0)	12	52500000	qtel (133275000)	terminal	80.8
79	+21c (Cyto/FISH/SNP6.0)
80	iAMP21 (Cyto/FISH/SNP6.0)
81	iAMP21 (Cyto/SNP6.0)	1	96000000	106600000	int	10.6
		7	100000000	110000000	int	10
		9	p tel (0)	qtel	WC
		18	42000000	48300000	int	6.3
81b		1	96000000	106600000	int	10.6
		7	100000000	110000000	int	10
		9	94400000	101000000	int	6.6
		18	42000000	48300000	int	6.3
82	iAMP21 (Cyto/FISH/SNP6.0)
83	iAMP21 (Cyto/FISH/SNP6.0)	8	109000000	112100000	int	3.1
		10	p tel (0)	40000000	terminal	40
		12	18000000	20400000	int	2.4
		16	66000000	71200000	int	5.2
		18	23000000	27200000	int	4.2
		18	50000000	52400000	int	2.4
		18	61700000	65200000	int	3.5
84	iAMP21 (Cyto/FISH/SNP6.0)	11	45900000	52000000	int	6.1
85	iAMP21 (Cyto/FISH/SNP6.0)	5	19000000	22500000	int	3.5
		6	p tel (0)	37500000	terminal	37.5
86	iAMP21 (Cyto/FISH/SNP6.0)	1	184000000	186900000	int	2.9
		4	150000000	154000000	int	4
87	iAMP21 (Cyto/FISH/SNP6.0)	14	26500000	29500000	int	3
		9	0	35850000	terminal	35.9
88	iAMP21 (FISH/SNP6.0)	12	63000000	qtel (133275000)	terminal	70.3
89	OSA21 [i(21)/der(15;21)c] from [SNP +21,+21]
90	iAMP21 (Cyto/FISH/SNP6.0)
91	iAMP21 (Cyto/FISH/SNP6.0)
92	iAMP21 (Cyto/SNP6.0)
93	iAMP21 (Cyto/FISH/SNP6.0)	2	12000000	36000000	int	24
		2	46000000	51000000	int	5
		2	170000000	qtel	terminal	73
		4	62000000	72000000	int	10
		4	127500000	137500000	int	10
		5	30000000	63000000	int	33
		5	97000000	107000000	int	10
		6	0	5000000	terminal	5
		6	41500000	73000000	int	32.5
		6	102500000	133500000	int	31
		6	152000000	155500000	int	3.5
		8	4500000	17000000	int	12.5
		8	34500000	41500000	int	7
		8	124000000	141000000	int	17
		9	79000000	101000000	int	22
		10	115500000	qtel (135000000)	terminal	19.5
		11	40000000	110000000	int	70
		12	2000000	12500000	int	10.5
		13	30500000	71000000	int	39.5
		14	48000000	85500000	int	37.5
		16	82000000	qtel	terminal	1.5
		17	0	16000000	terminal	16
		18	10000000	14000000	int	4
		18	31000000	55500000	int	24.5
		18	74000000	77500000	terminal	3.5
		20	2000000	44000000	int	24
		20	56000000	q tel 63000000	terminal	7
94	iAMP21 (Cyto/SNP6.0)
95	iAMP21 (Cyto/FISH/SNP6.0)
96	iAMP21 (Cyto/SNP6.0)	1	0	94000000	terminal	94
97	iAMP21 (FISH/SNP6.0)
98	iAMP21 (Cyto/FISH/SNP6.0)
99	iAMP21 (Cyto/FISH/SNP6.0)
CN-LOH identified in remission samples are indicated by grey highlight.
Chromosomes and genomic positions (Hg 19) are as indicated, CN-LOH is classified as terminal, interstitial (int) or whole chromosome (WC).
