# Supplementary material for: SH2B3 inactivation through CN-LOH 12q is uniquely associated with B-cell precursor ALL with iAMP21 or other chromosome 21 gain
Source: Leukemia. 2019 Feb 28;33(8):1881–94. doi: 10.1038/s41375-019-0412-1 (PMC6756024; doi:10.1038/s41375-019-0412-1)
Supplement: Supplementary file 4 — supplementary table 2 [file 41375_2019_412_MOESM4_ESM.xlsx]

## Sheet: Sheet1
Supplementary Table 2. Cases of B-ALL without over-representation of chromosome 21 screened by SNP-6.0 array for CN-LOH 6p, 12q and 9p
ID this study	Unique ID	Sex	Age	Sub-type	CN-LOH
					6p	12q	9p	start	end	size Mb
100	1344	F	30	B-other (EBF1-PDGFRB)
101	2189	M	4	B-other (PAX5 amp)
102	2326	M	13	B-other (IGH@-CRLF2)
103	2570	M	2	B-other (PAX5 amp)
104	2666	F	11	B-other
105	2670	M	16	B-other
106	2817	M	13	B-other (IGH-ID4)
107	3135	M	9	t(12;21)
108	3278	M	14	B-other
109	3282	M	9	B-other (PAX5-FOXP1)
110	3318	M	3	t(11q23)
111	3393	M	13	B-other (PAX5 amp)
112	3563	M	13	t(11q23)
113	3622	F	44	B-other (IGH-CEBPD)
114	3726	M	4	t(12;21)
115	3758	M	3	B-other
116	3759	M	9	B-other (IGH-CEBPD)
117	4175	F	15	B-other (IGH-CEBPA)
118	4214	M	52	B-other (IGH-BCL2)
119	4352	M	5	B-other (IGH@)
120	4554	M	2	t(12;21)
121	4662	M	13	B-other (dic(9;12))
122	4797	F	7	B-other (IGH@)
123	4860	M	11	B-other (IGH@)
124	4897	F	14	t(11q23)
125	4936	M	4	t(12;21)
126	4945	M	6	B-other
127	4946	M	15	B-other (dic(9;12))
128	5578	M	9	B-other (PAX5 amp)
129	5630	F	12	B-other (EBF1-PDGFRB)
130	5677	M	36	B-other (MEF2D-CSF1R)
131	5999	M	14	t(1;19)
132	6889	M	8	B-other (IGH@)
133	7143	F	44	B-other
134	7147	M	22	B-other (SSBP2-JAK2)
135	7311	M	10	B-other (IGH-CRLF2)
136	7581	F	48	B-other (EBF1-PDGFRB)
137	8431	F	5	B-other (PAX5 amp)
138	8440	M	1	B-other (PAX5amp)
139	8726	F	16	B-other (dic(9;12))
140	8769	M	5	B-other
141	8851	F	1	B-other
142	8947	F	3	B-other
143	9051	M	15	B-other
144	9146	F	6	B-other
145	9262	F	14	B-other
146	9380	F	16	B-other (dic(9;12))
147	9465	M	2	B-other
148	9469	M	11	B-other (IGH-ZNF595)
149	9490	M	1	B-other (IGH@)
150	9857	F	4	B-other (EBF1-PDGFRB)
151	9859	F	12	B-other (PAX5-JAK2)
152	9876	F	3	B-other (PAX5 amp)
153	9880	F	2	B-other (PAX5 amp)
154	10054	F	17	B-other
155	10062	M	3	B-other
156	10077	M	10	B-other (PAX5 amp)			tCN-LOH	0	37000000	37
157	10172	F	2	B-other (PAX5 amp)
158	10173	M	7	B-other
159	10184	M	9	B-other
160	10186	F	9	B-other
161	10248	M	14	B-other			tCN-LOH	0	25400000	25.4
162	10310	M	12	B-other
163	10593	M	7	B-other (PAX5 amp)
164	10656	M	3	B-other
165	10672	F	38	B-other (IGH-EPOR)			iCN-LOH	8000000	33600000	2.56
166	10695	F	2	B-other
167	10743	F	16	B-other
168	10812	F	40	B-other (SSBP2-CSF1R)
169	10859	F	34	BCR-ABL
170	10876	M	9	B-other			tCN-LOH	0	33000000	33
171	10894	M	60	ETV6-PDGFRB
172	10958	M	8	B-other (TCF3-ZNF384)
173	11003	M	3	B-other
174	11037	M	14	t(4;11)
175	11104	M	14	B-other
176	11111	M	15	B-other
177	11143	F	5	B-other
178	11178	M	15	B-other
179	11405	F	12	t(4;11)
180	11437	F	14	B-other (IGH@)
181	11520	M	3	t(12;21)
182	11535	M	11	B-other (EBF1-PDGFRB)
183	11540	M	10	B-other (IGH-CEBPG)
184	11553	F	13	B-other
185	11560	M	10	B-other
186	11682	F	30	B-other (IGH-CEBPB)
187	11737	M	2	ETV6 rearranged
188	11741	M	8	B-other
189	11831	M	15	B-other
190	11832	F	2	B-other
191	11864	F	13	B-other (dic(9;12))
192	11886	M	1	B-other (PAX5-ELN)
193	11894	M	29	B-other (IGH@)			tCN-LOH	0	28000000	28
194	11906	M	8	B-other (dic(9;20))
195	11957	M	6	B-other
196	11959	M	19	B-other (EBF1-PDGFRB)
197	12118	F	4	B-other
198	12134	M	13	B-other			tCN-LOH	0	37000000	37
199	12135	F	11	B-other
200	12176	M	8	B-other
201	12284	F	19	B-other (IGH-ID4)
202	12286	M	3	B-other (PAX5 amp)
203	12334	M	15	B-other
204	12335	M	7	B-other (IGH@)
205	12477	M	7	B-other (P2RY8-CRLF2)
206	12522	M	11	B-other
207	12729	F	1	B-other
208	12816	M	4	B-other
209	12910	M	1	B-other
210	19500	M	47	B-other (ATF7IP-PDGFRB)
211	19730	F	1	t(1;19)
212	19732	M	1	B-other
213	20035	M	14	B-other
214	20159	M	6	B-other
215	20161	M	15	B-other			tCN-LOH	0	26000000	26
216	20390	M	23	t(4;11)
217	20392	M	4	B-other (TCF3-ZNF384)
218	20395	M	4	t(12;21)
219	20515	F	2	B-other
220	20572	F	2	t(1;19)
221	20580	F	18	B-other (IGH-CEBPD)
222	20683	M	8	B-other
223	20699	M	1	B-other (dic(9;20))
224	20709	M	1	B-other
225	20716	M	5	B-other			tCN-LOH	0	33500000	33.5
226	20720	M	16	B-other
227	20731	F	11	B-other (PDGFRB rearranged)
228	20753	M	3	B-other (P2RY8-CRLF2)
229	20755	M	4	t(12;21)
230	20756	M	14	B-other
231	20759	F	9	B-other
232	20874	M	16	B-other
233	20951	F	5	t(12;21)
234	20984	M	6	B-other (IGH-CRLF2)
235	21186	M	13	B-other (IGH-ID4)
236	21198	M	3	B-other
237	21207	M	4	t(1;19)
238	21208	F	3	B-other
239	21245	F	17	B-other (IGH-CRLF2)
240	21319	M	18	B-other
241	21321	M	3	B-other
242	21322	M	2	B-other
243	21331	M	18	t(4;11)
244	21347	F	18	B-other (EBF1-PDGFRB)
245	21466	F	6	B-other
246	21470	M	18	B-other (IGH-CRLF2)
247	21506	M	7	B-other (IGH@)
248	21550	M	14	B-other (EBF1-PDGFRB)
249	21572	F	10	B-other (IGH-CRLF2)
250	21607	F	13	B-other
251	21613	M	11	B-other			tCN-LOH	0	38000000	38
252	21694	M	13	B-other
253	21746	F	18	B-other
254	21819	M	1	B-other (dic(9;20) / P2RY8-CRLF2)
255	21940	F	21	t(4;11)
256	21991	M	8	t(12;21) / P2RY8-CRLF2
257	22006	M	21	B-other
258	22037	F	2	B-other
259	22038	F	2	B-other
260	22094	F	10	B-other
261	22104	M	1	B-other (PAX5-JAK2)
262	22153	F	4	B-other
263	22188	F	2	B-other
264	22190	F	11	t(4;11)
265	22224	M	18	B-other (IGH@)
266	22245	F	12	t(1;19)
267	22339	M	2	B-other (PAX5 amplified)
268	22346	M	4	B-other
269	22352	M	10	B-other
270	22355	F	6	B-other (IGH-CEBPD)
271	22388	F	14	B-other
272	22405	M	2	B-other
273	22417	M	15	B-other (IGH@)
274	22418	F	3	B-other
275	22452	M	16	B-other (IGH-CRLF2)
276	22466	M	2	B-other
277	22572	F	3	B-other
278	22584	M	1	B-other
279	22589	F	20	t(9;22)			iCN-LOH	4500000	7200000	2.7
280	22620	M	11	t(4;11)
281	22621	F	3	B-other
282	22660	F	8	B-other
283	22689	F	7	B-other
284	22790	F	5	B-other
285	22936	M	3	B-other (ZMIZ1-ABL1)
286	22964	M	9	B-other (PAX5 rearranged)
287	22972	M	4	B-other
288	22980	M	1	B-other
289	23029	F	8	B-other (EBF1-PDGFRB)
290	23062	F	14	B-other (IGH-ID4)
291	23074	M	14	B-other
292	23076	M	15	t(4;11)
293	23081	F	4	B-other
294	23231	M	N/A	B-other (IGH@)
295	23863	F	8	B-other
296	24880	M	15	B-other (IGH-CEBPA)
297	25140	M	22	B-other (NUP214-ABL1)
298	25301	F	4	t(12;21)
299	25496	F	12	t(1;19)
300	26043	F	11	B-other (PDGFRB rearranged)
301	26681	F	5	B-other (EBF1-PDGFRB)
302	27218	M	32	B-other (IGH@/IL3 rearranged)
