# Supplementary material for: SH2B3 inactivation through CN-LOH 12q is uniquely associated with B-cell precursor ALL with iAMP21 or other chromosome 21 gain
Source: Leukemia. 2019 Feb 28;33(8):1881–94. doi: 10.1038/s41375-019-0412-1 (PMC6756024; doi:10.1038/s41375-019-0412-1)
Supplement: Supplementary file 5 — supplementary table 3 [file 41375_2019_412_MOESM5_ESM.xlsx]

## Sheet: Sheet1
Supplementary table 3. Location of deletions detected by SNP6.0 array that include SH2B3 in B-ALL patients included in this study.
ID	Sub-type	Chromosome 21 CN-status	12q CN-LOH	Start	End	Size (Mb)	mono/bi-allelic
3	iAMP21	iAMP21	no	12:110650000	12:112200000	4.3	mono-allelic
				12:111300000	12:112000000	0.7	bi-allelic
12	other	OSA21	yes	12:111850000	12:111935000	0.085	bi-allelic
28	iAMP21	OSA21	yes	12:111500000	12:112340000	0.84	bi-allelic
61	iAMP21	iAMP21	no	12:108900000	12:112100000	3.2	mono-allelic
72	iAMP21	iAMP21	no	12:111800000	12:112050000	0.25	mono-allelic
				12:111850000	12:111950000	0.1	bi-alleic
78	iAMP21	iAMP21	sub-clonal	12:111050000	12:112100000	1.05	mono-allelic*
		iAMP21	no	12:111050000	12:112100000	1.05	mono-allelic
Primary patient derived xenograft (PDX), relapse patient derived xenograft (rel PDX)
* sub-clonal deletion
