# Supplementary material for: SH2B3 inactivation through CN-LOH 12q is uniquely associated with B-cell precursor ALL with iAMP21 or other chromosome 21 gain
Source: Leukemia. 2019 Feb 28;33(8):1881–94. doi: 10.1038/s41375-019-0412-1 (PMC6756024; doi:10.1038/s41375-019-0412-1)
Supplement: Supplementary file 6 — Supplementary table 4 [file 41375_2019_412_MOESM6_ESM.xlsx]

## Sheet: Sheet1
Supplementary table 4. Genetic sub-types of 648 B-ALL with publicly available SNP6.0 array data* analysed for deletions of SH2B3.
Genetic subtype	number of patients	patients with SH2B3 deletion	Chromosome 21 status
BCR-ABL1	68	0
CRLF2_non-Ph-like	7	0
E2A-PBX1	28	0
ERG	42	0
ETV6-RUNX1	53	0
Hyperdiploid	77	0
Hypodiploid	8	0
MLL	39	0
Other	225	1 (SJBALL020975)	normal
Ph-like_CRLF2	51	0
Ph-like_non CRLF2	50	1 (SJHYPER22033)	+21, +21
*Data was deposited under European Genome-phenome Archive accession: EGAD0001000059820 .
