# Supplementary material for: SH2B3 inactivation through CN-LOH 12q is uniquely associated with B-cell precursor ALL with iAMP21 or other chromosome 21 gain
Source: Leukemia. 2019 Feb 28;33(8):1881–94. doi: 10.1038/s41375-019-0412-1 (PMC6756024; doi:10.1038/s41375-019-0412-1)
Supplement: Supplementary file 7 — Supplementary table 5 [file 41375_2019_412_MOESM7_ESM.xlsx]

## Sheet: Sheet1
Supplementary Table 5: Oligonucleotide primer sequences
Primers used for targeted illumina sequencing of coding regions of SH2B3.
primer name	primer sequence	temp	amplified region (hg 19)
SH2B3 E2A F	ACACTGACGACATGGTTCTACACCCACCTGCTTACTCCTTGT	60	12:111855878-111856165
SH2B3 E2A R	TACGGTAGCAGAGACTTGGTCTCTGGAAGAGGTCGGTGAACT
SH2B3 E2B F	ACACTGACGACATGGTTCTACAGCGAGTTCTGTGAGTTGCAC	68	12:111856049-111856365
SH2B3 E2B R	TACGGTAGCAGAGACTTGGTCTGAAAGTGCTGGAAGGAGCAG
SH2B3 E2C F	ACACTGACGACATGGTTCTACACTGCTCCTTCCAGCACTTTC	68	12:111856345-111856685
SH2B3 E2C R	TACGGTAGCAGAGACTTGGTCTTACCTTGGGTGGGTCGAAG
SH2B3 E2D F	ACACTGACGACATGGTTCTACACGGAGAGGCTGCTGAGAC	60	12:111856666-111856781
SH2B3 E2D R	TACGGTAGCAGAGACTTGGTCTCAGCTGGAAAGCCATCACA
SH2B3 E2PSB F	ACACTGACGACATGGTTCTACAGACTACCGGGACACAGGC	68	12:111856212-111856391
SH2B3 E2PSB R	TACGGTAGCAGAGACTTGGTCTGCGGAAGATGTGGCGGAG
SH2B3 E3 F	ACACTGACGACATGGTTCTACACTGGCTGGAAGAAAGAGCAT	60	12:111884500-111884800
SH2B3 E3 R	TACGGTAGCAGAGACTTGGTCTATTCAGCTGCTGCTCGTCTC
SH2B3 E4 F	ACACTGACGACATGGTTCTACAGAAGGACCGGACAGACATCA	60	12:111884748-111884910
SH2B3 E4 R	TACGGTAGCAGAGACTTGGTCTGGTTAAGGATCTGGGCAGGTC
SH2B3 E5 F	ACACTGACGACATGGTTCTACACTCAGCCTCTTCTCCAGCA	60	12:111884909-111885050
SH2B3 E5 R	TACGGTAGCAGAGACTTGGTCTTTCCAGCGTACCCAGAAGAC
SH2B3 E6 F	ACACTGACGACATGGTTCTACACTCAGCCCAGGACATAAGGT	60	12:111885076-111885405
SH2B3 E6 R	TACGGTAGCAGAGACTTGGTCTCTCTAGGACCCTGAACTCCA
SH2B3 E7 F	ACACTGACGACATGGTTCTACAGGAGTTCAGGGTCCTAGAGG	60	12:111885406-111885652
SH2B3 E7 R	TACGGTAGCAGAGACTTGGTCTAAAGGGCAGTAGGGTCAGAC
SH2B3 E8 F	ACACTGACGACATGGTTCTACATGCCTCAAGACTGATGGTGT
SH2B3 E8 R	TACGGTAGCAGAGACTTGGTCTCTCAAGGGCAGCTGTTGAG	60	12:111885742-111886127
Primers used to sequencing breakpoints of an intragenic deletion of SH2B3 exon 2 in patient 79
SH2B3 intron 1/2 F	GAGGGAGGCAGGTTGTAAGT
SH2B3 intron 1/2 R	GCTCTGCTGGCTTTCTTTCC	60	12:111846180-111864048
temp; annealing temperature °C
